# Supplementary material for: A Cold Stress‐Activated Endocrine Sentinel Chemical Hormone Promotes Insect Survival via Mitochondrial Adaptations Through the Adipokinetic Hormone Receptor
Source: Adv Sci (Weinh). 2025 Dec 22;13(10):e09822. doi: 10.1002/advs.202509822 (PMC12915204; doi:10.1002/advs.202509822)
Supplement: Supplementary file 2 — Supporting File 2: advs73482‐sup‐0002‐Supplementary‐Table1.xlsx. [file ADVS-13-e09822-s002.xlsx]

## Sheet: Sheet1
Table S1. Primer sequences list for qRT-PCR, double-strand RNA production and plasmids construction
	qRT-PCR primers
	Genes (beetle)	Primer sequence
	β-actin	F: TGGGTATGGAATCTTGCGGT
		R: GGCGGTGATTTCCTTTTGCA
	UCP4	F: TTGTGGACTCACTATGGTGCGTTTA
		R: CGTTTGCTCGCCCTGTATCTG
	PGC1α	F: TAAATACTTTGACCACCTCCC
		R: CCTTGATGCGTGAAATGAG
	AKHR	F: CGATAGCGGATTTATTGGTTAC
		R: AGTGCAGCGGCTTGAGAA
	OctR	F: CTCCGCCATAGAAGACAGCAA
		R: CATGACGCAGATGCCCACC
	5-HT3	F: ACGGCGTCGTCCTTCTACTTG
		R: TGGCAGCCTGCTGGGTT
	Moody	F: ACGTGACGATGAATAGGCAGTAC
		R: CTTTGAGGCGGTTGAGTTTG
	Mth2	F: AGGCGACACGCATCAC
		R: GTGCCAAATCCTTGACATA
	Mth10	F: ATGCTGAAACAATCCGAAAG
		R: ATGAAAACCCCGTACACTGC
	H2R	F: TTTTACGCCCACATCTACCAAGT
		R: CTGGACGCCCAACATTCG
	stan	F: AAAATACTTATCGGTGGTCCTG
		R: CATTGCGATGCTGAGGGA
	rpl32	F: GAAGGCGTTTCAAGGGACA
		R: ACGGTTCTGCATCAGGAGG
	COX1	F: CACAAAGGAATACTTGGAAGA
		R: TTACATAGAAGACCCCACTCT
	NDUFA9	F: CACAAAGGAATACTTGGAAGA
		R: TTACATAGAAGACCCCACTCT
	Cytb	F: AAGCCATGTTTAAGTCCCT
		R: CTGCGAATTTCTCAAAGAGT
	ATP5A	F: GTTATCGCCATTACATCGGACAG
		R: TTACCGAAACGACCCAACAT
	SDHB	F: GTTGGGAAGCCAAAGAGTG
		R: TAAGAGTTACCTGAACAGGAGC
	Genes (fly)	Primer sequence
	UCP4A	F: TTTGACTACGCGGACTCATTC
		R: CGCGGTATTGCATATTGGACTT
	UCP4B	F: AACACAGTCTTTAGGCCAGCA
		R: CCGTGAGGTAGAGTTCAACCG
	UCP4C	F: ACAAACGTCGCTGATCCACTA
		R: GGAAGACACACGACTCGGC
	actin5C	F: TTGTCTGGGCAAGAGGATCAG
		R: ACCACTCGCACTTGCACTTTC
	AKHR	F: CCTGGACGGTGCAGTGGCTA
		R: GCGGCTTCAGTATGGCAAAGTATCT
	PGC1α	F: TAGTTCTTACCTCACCCGTTGC
		R: TTGCCCAGATAGCTTTATTCGT
	double-strand RNA primers
	Genes (beetle)	Primer sequence
	UCP4	dsF: TCAAGCCTAATCCGCAAGAAA
		dsR: GCGACTAGACCAGCGCAACA
		T7F: TAATACGACTCACTATAGG TCAAGCCTAATCCGCAAGAAA
		T7R: TAATACGACTCACTATAGG GCGACTAGACCAGCGCAACA
	PGC1α	dsF: GGGAAATGGAAAATGAAAAA
		dsR: TATGTGGGTGGTCCTGTTGA
		T7F: TAATACGACTCACTATAGG GGGAAATGGAAAATGAAAAA
		T7R: TAATACGACTCACTATAGG TATGTGGGTGGTCCTGTTGA
	AKHR	dsF: TCTACGCCGTTCTCAAGCC
		dsR: CGTGATGCTGTCAGCTCCTACT
		T7F: TAATACGACTCACTATAGG TCTACGCCGTTCTCAAGCC
		T7R: TAATACGACTCACTATAGG CGTGATGCTGTCAGCTCCTACT
	plasmid construction primers
	Genes (beetle)	Primer sequence
	AKHR	F: TAGTCCAGTGTGGTGGAATTC ATGATGGAAGAAGACCCATTGG
		R: tgctcaccatTTCCACACTCTTATGGGAAAGCT
	EGFP	F: GAGTGTGGAA ATGGTGAGCAAGGGCGAGG
		R: GCCCTCTAGACTCGAGCGGCCGCCTTGTACAGCTCGTCCATGCC
	△AKHR	F: TTCTTCgcgATTTTTGGATTATATTTATCGAGCTTCA
		R: CCAAAAATcgcGAAGAATGACATTATCCTACACATGGG
