# Supplementary material for: A Cold Stress‐Activated Endocrine Sentinel Chemical Hormone Promotes Insect Survival via Mitochondrial Adaptations Through the Adipokinetic Hormone Receptor
Source: Adv Sci (Weinh). 2025 Dec 22;13(10):e09822. doi: 10.1002/advs.202509822 (PMC12915204; doi:10.1002/advs.202509822)
Supplement: Supplementary file 3 — Supporting File 3: advs73482‐sup‐0003‐Supplementary‐Table2.xlsx. [file ADVS-13-e09822-s004.xlsx]

## Sheet: Sheet1
Table S2. Heat map showing differentially expressed genes in fatty acid metabolism and cellular respiration genes in recovered larvae injected with either vehicle or asc-C9.
gene_id	recovery+C9-fb-1	recovery+C9-fb-2	recovery+C9-fb-3	Recovery-fb-1	Recovery-fb-2	Recovery-fb-3	GOTerms_num	GO_Anno	KO_ID(KO_name)	KEGG_Pathway	NR_ID	E_value	Identity	Score	Annotation	Pfam	Swissprot_ID	E_value	Identity	Score	Annotation		eggNOG_ID	E_value	Score	Category	Annotation
Fatty acid metabolism
electron transfer flavoprotein
TRINITY_DN3113_c0_g1	17.6	16.74	32.02	13.28	14.4	10.56	22	GO:0005575: cellular_component (cellular_component); GO:0005622: intracellular (cellular_component); GO:0005623: cell (cellular_component); GO:0005737: cytoplasm (cellular_component); GO:0005739: mitochondrion (cellular_component); GO:0006091: generation of precursor metabolites and energy (biological_process); GO:0008150: biological_process (biological_process); GO:0008152: metabolic process (bi…	--	--	gi|1080053267|ref|XP_018568220.1|	4.41e-38	62/68(91.18)	135	electron transfer flavoprotein regulatory factor 1 [Anoplophora glabripennis]	--	gi|226694803|ref|B5FXA0.1|	1.37e-25	41/69(59.42)	98	RecName: Full=Electron transfer flavoprotein regulatory factor 1; AltName: Full=LYR motif-containing protein 5 [Taeniopygia guttata]	--	34740.HMEL016102-PA	4.82e-26	103	S	Complex1_LYR-like
TRINITY_DN12249_c0_g1	81.09	85.04	73.48	22.86	22.68	24.71	133	GO:0003674: molecular_function (molecular_function); GO:0003824: catalytic activity (molecular_function); GO:0005575: cellular_component (cellular_component); GO:0005622: intracellular (cellular_component); GO:0005623: cell (cellular_component); GO:0005737: cytoplasm (cellular_component); GO:0005739: mitochondrion (cellular_component); GO:0005759: mitochondrial matrix (cellular_component); GO:000…	--	--	gi|1080054577|ref|XP_018568932.1|	5.09e-124	193/197(97.97)	378	electron transfer flavoprotein subunit beta [Anoplophora glabripennis]	Pfam|PF01012|Electron transfer flavoprotein domain|Electron transfer flavoprotein, alpha/beta-subunit, N-terminal	gi|81884360|ref|Q68FU3.3|	2.92e-94	145/195(74.36)	296	RecName: Full=Electron transfer flavoprotein subunit beta; Short=Beta-ETF [Rattus norvegicus]	--	7070.TC008707-PA	3.16e-115	355	C	Electron
acyl-CoA dehydrogenase
TRINITY_DN4702_c1_g2	14.78	11.82	15.38	5.31	8.3	8.1	117	GO:0001654: eye development (biological_process); GO:0001676: long-chain fatty acid metabolic process (biological_process); GO:0001745: compound eye morphogenesis (biological_process); GO:0003674: molecular_function (molecular_function); GO:0003824: catalytic activity (molecular_function); GO:0003995: acyl-CoA dehydrogenase activity (molecular_function); GO:0004466: long-chain-acyl-CoA dehydrogen…	--	--	gi|1080037935|ref|XP_018579425.1|	3.13e-188	279/344(81.10)	568	acyl-CoA dehydrogenase family member 9, mitochondrial [Anoplophora glabripennis]	Pfam|PF00441|Acyl-CoA dehydrogenase, C-terminal domain|Acyl-CoA dehydrogenase/oxidase C-terminal	gi|341940170|ref|Q8JZN5.2|	5.05e-38	109/349(31.23)	155	RecName: Full=Complex I assembly factor ACAD9, mitochondrial; AltName: Full=Acyl-CoA dehydrogenase family member 9; Short=ACAD-9; Flags: Precursor [Mus musculus]	--	7070.TC001370-PA	1.98e-94	320	I	flavin adenine dinucleotide binding. It is involved in the biological process described with oxidation-reduction process
TRINITY_DN3473_c0_g2	42.12	46.14	33.49	16.98	46.05	54.15	210	GO:0000062: fatty-acyl-CoA binding (molecular_function); GO:0000166: nucleotide binding (molecular_function); GO:0000271: polysaccharide biosynthetic process (biological_process); GO:0001889: liver development (biological_process); GO:0003674: molecular_function (molecular_function); GO:0003824: catalytic activity (molecular_function); GO:0003995: acyl-CoA dehydrogenase activity (molecular_functi…	K00249(ACADM, acd)	ko00071//Fatty acid degradation; ko00410//beta-Alanine metabolism; ko01200//Carbon metabolism; ko00280//Valine, leucine and isoleucine degradation; ko00640//Propanoate metabolism; ko01212//Fatty acid metabolism; ko03320//PPAR signaling pathway	gi|1080056835|ref|XP_018570178.1|	1.13e-274	372/417(89.21)	763	probable medium-chain specific acyl-CoA dehydrogenase, mitochondrial [Anoplophora glabripennis]	Pfam|PF00441|Acyl-CoA dehydrogenase, C-terminal domain|Acyl-CoA dehydrogenase/oxidase C-terminal	gi|28376845|ref|Q9VSA3.1|	6.01e-206	282/385(73.25)	584	RecName: Full=Probable medium-chain specific acyl-CoA dehydrogenase, mitochondrial; Short=MCAD; Flags: Precursor [Drosophila melanogaster]	--	7070.TC003280-PA	1.53e-224	635	I	flavin adenine dinucleotide binding. It is involved in the biological process described with oxidation-reduction process
lipase
TRINITY_DN3659_c0_g1	15.23	9.53	14.6	8.81	9.89	10.12	13	GO:0004771: sterol esterase activity (molecular_function); GO:0005739: mitochondrion (cellular_component); GO:0005764: lysosome (cellular_component); GO:0006108: malate metabolic process (biological_process); GO:0006629: lipid metabolic process (biological_process); GO:0006631: fatty acid metabolic process (biological_process); GO:0016042: lipid catabolic process (biological_process); GO:0016125:…	K01052(LIPA)	ko04142//Lysosome; ko00100//Steroid biosynthesis	gi|1080054673|ref|XP_018568985.1|	3e-276	373/414(90.10)	793	lipase 3-like [Anoplophora glabripennis]	Pfam|PF04083|Partial alpha/beta-hydrolase lipase region|Partial AB-hydrolase lipase domain	gi|126307|ref|P04634.1|	2.4e-82	155/372(41.67)	278	RecName: Full=Gastric triacylglycerol lipase; Short=GL; Short=Gastric lipase; AltName: Full=Lingual lipase; Flags: Precursor [Rattus norvegicus]	--	7070.TC007981-PA	8.93e-186	560	I	Belongs to the AB hydrolase superfamily. Lipase family
triacylglycerol lipase
TRINITY_DN1499_c0_g1	38.05	47.6	35.86	9.03	4.33	12.29	131	GO:0003008: system process (biological_process); GO:0003674: molecular_function (molecular_function); GO:0003824: catalytic activity (molecular_function); GO:0004620: phospholipase activity (molecular_function); GO:0004806: triglyceride lipase activity (molecular_function); GO:0005488: binding (molecular_function); GO:0005509: calcium ion binding (molecular_function); GO:0005575: cellular_compone…	K14075(PNLIPRP2, PLRP2)	ko04972//Pancreatic secretion; ko04975//Fat digestion and absorption; ko00561//Glycerolipid metabolism	gi|1325345516|ref|XP_023313049.1|	3.98e-260	440/961(45.79)	761	pancreatic triacylglycerol lipase isoform X1 [Anoplophora glabripennis]	Pfam|PF00151|Lipase|Lipase/vitellogenin	gi|2842670|ref|Q64424.1|	7.82e-52	105/256(41.02)	193	RecName: Full=Pancreatic lipase-related protein 2; Short=PL-RP2; AltName: Full=Cytotoxic T lymphocyte lipase; AltName: Full=Galactolipase; AltName: Full=Triacylglycerol lipase; Flags: Precursor [Myocastor coypus]	--	7070.TC012528-PA	1.31e-176	544	O	Carboxylic ester hydrolase activity. It is involved in the biological process described with lipid metabolic process
carnitine O-palmitoyltransferase
TRINITY_DN6605_c0_g1	15.45	12.24	18.04	15.4	12.95	8.59	127	GO:0003674: molecular_function (molecular_function); GO:0003824: catalytic activity (molecular_function); GO:0004095: carnitine O-palmitoyltransferase activity (molecular_function); GO:0005575: cellular_component (cellular_component); GO:0005622: intracellular (cellular_component); GO:0005623: cell (cellular_component); GO:0005634: nucleus (cellular_component); GO:0005654: nucleoplasm (cellular_c…	K08766(CPT2)	ko03320//PPAR signaling pathway; ko01212//Fatty acid metabolism; ko00071//Fatty acid degradation	gi|1080037006|ref|XP_018578914.1|	0	608/657(92.54)	1254	carnitine O-palmitoyltransferase 2, mitochondrial [Anoplophora glabripennis]	Pfam|PF00755|Choline/Carnitine o-acyltransferase|Choline/carnitine acyltransferase domain	gi|209572892|ref|Q5U3U3.2|	3.23e-221	319/631(50.55)	646	RecName: Full=Carnitine O-palmitoyltransferase 2, mitochondrial; AltName: Full=Carnitine palmitoyltransferase II; Short=CPT II; Flags: Precursor [Danio rerio]	--	7070.TC004777-PA	1.47e-262	763	I	Belongs to the carnitine choline acetyltransferase family
3-ketoacyl-coa thiolase
TRINITY_DN13371_c0_g1	125.83	137.08	127.42	46.47	44.83	59.62	174	GO:0001666: response to hypoxia (biological_process); GO:0003674: molecular_function (molecular_function); GO:0003824: catalytic activity (molecular_function); GO:0003985: acetyl-CoA C-acetyltransferase activity (molecular_function); GO:0003988: acetyl-CoA C-acyltransferase activity (molecular_function); GO:0005515: protein binding (molecular_function); GO:0005575: cellular_component (cellular_co…	K07508(ACAA2)	ko01212//Fatty acid metabolism; ko00062//Fatty acid elongation; ko00280//Valine, leucine and isoleucine degradation; ko00071//Fatty acid degradation	gi|1325356483|ref|XP_023312508.1|	4.99e-122	197/210(93.81)	380	3-ketoacyl-CoA thiolase, mitochondrial-like, partial [Anoplophora glabripennis]	Pfam|PF02803|Thiolase, C-terminal domain|Thiolase, C-terminal	gi|57015371|ref|P42765.2|	8.15e-79	135/204(66.18)	266	RecName: Full=3-ketoacyl-CoA thiolase, mitochondrial; AltName: Full=Acetyl-CoA acetyltransferase; AltName: Full=Acetyl-CoA acyltransferase; AltName: Full=Acyl-CoA hydrolase, mitochondrial; AltName: Full=Beta-ketothiolase; AltName: Full=Mitochondrial 3-oxoacyl-CoA thiolase; AltName: Full=T1 [Homo sapiens]	--	7070.TC008729-PA	3.07e-103	337	I	Transferase activity, transferring acyl groups other than amino-acyl groups. It is involved in the biological process described with metabolic process
enoyl-CoA hydratase
TRINITY_DN14424_c0_g1	69.35	65.41	69.09	44.12	49.74	59.72	194	GO:0000166: nucleotide binding (molecular_function); GO:0001649: osteoblast differentiation (biological_process); GO:0001676: long-chain fatty acid metabolic process (biological_process); GO:0002376: immune system process (biological_process); GO:0003674: molecular_function (molecular_function); GO:0003824: catalytic activity (molecular_function); GO:0003857: 3-hydroxyacyl-CoA dehydrogenase activ…	K12405(HSD17B4)	ko04146//Peroxisome; ko00120//Primary bile acid biosynthesis	gi|1245697747|ref|ATD87109.1|	0	713/716(99.58)	1369	peroxisome multifunctional enzyme type 2, partial [Monochamus alternatus]	Pfam|PF00106|short chain dehydrogenase|Short-chain dehydrogenase/reductase SDR	gi|75027680|ref|Q9VXJ0.1|	3.58e-234	353/589(59.93)	692	RecName: Full=Peroxisomal multifunctional enzyme type 2; Short=DmMFE-2; Includes: RecName: Full=(3R)-hydroxyacyl-CoA dehydrogenase; Includes: RecName: Full=Enoyl-CoA hydratase 2 [Drosophila melanogaster]	--	7070.TC009495-PA	0	1086	Q	Oxidoreductase activity. It is involved in the biological process described with metabolic process
alcohol dehydrogenase
TRINITY_DN20588_c0_g1	114.62	112.16	103.84	59.61	70.27	78.9	67	GO:0001505: regulation of neurotransmitter levels (biological_process); GO:0001523: retinoid metabolic process (biological_process); GO:0003008: system process (biological_process); GO:0003016: respiratory system process (biological_process); GO:0003674: molecular_function (molecular_function); GO:0003824: catalytic activity (molecular_function); GO:0004022: alcohol dehydrogenase (NAD) activity (…	K00121(frmA, ADH5, adhC)	ko00982//Drug metabolism - cytochrome P450; ko00980//Metabolism of xenobiotics by cytochrome P450; ko01220//Degradation of aromatic compounds; ko00071//Fatty acid degradation; ko00350//Tyrosine metabolism; ko01200//Carbon metabolism; ko00830//Retinol metabolism; ko00010//Glycolysis / Gluconeogenesis	gi|1080046038|ref|XP_018564250.1|	2.88e-272	369/378(97.62)	759	alcohol dehydrogenase class-3 [Anoplophora glabripennis]	Pfam|PF08240|Alcohol dehydrogenase GroES-like domain|Alcohol dehydrogenase, N-terminal	gi|5902742|ref|P79896.1|	5.76e-218	289/375(77.07)	616	RecName: Full=Alcohol dehydrogenase class-3; AltName: Full=Alcohol dehydrogenase class-III; AltName: Full=Glutathione-dependent formaldehyde dehydrogenase; Short=FALDH; Short=FDH; Short=GSH-FDH; AltName: Full=S-(hydroxymethyl)glutathione dehydrogenase [Sparus aurata]	--	7070.TC004574-PA	1.93e-225	639	Q	Belongs to the zinc-containing alcohol dehydrogenase family. Class-III subfamily
aldehyde dehydrogenase
TRINITY_DN4771_c0_g1	23.38	17.39	27.44	14.3	18.72	13.99	16	GO:0003674: molecular_function (molecular_function); GO:0003824: catalytic activity (molecular_function); GO:0004029: aldehyde dehydrogenase (NAD) activity (molecular_function); GO:0005488: binding (molecular_function); GO:0008150: biological_process (biological_process); GO:0008152: metabolic process (biological_process); GO:0009725: response to hormone (biological_process); GO:0009987: cellular…	K00128(E1.2.1.3)	ko00561//Glycerolipid metabolism; ko00071//Fatty acid degradation; ko00380//Tryptophan metabolism; ko00310//Lysine degradation; ko00040//Pentose and glucuronate interconversions; ko00410//beta-Alanine metabolism; ko00340//Histidine metabolism; ko00620//Pyruvate metabolism; ko00330//Arginine and proline metabolism; ko00280//Valine, leucine and isoleucine degradation; ko00053//Ascorbate and aldarat…	gi|1080039388|ref|XP_018580223.1|	0	587/758(77.44)	1130	aldehyde dehydrogenase family 8 member A1 [Anoplophora glabripennis]	Pfam|PF00171|Aldehyde dehydrogenase family|Aldehyde dehydrogenase domain	gi|123780915|ref|Q3T1L0.1|	3.51e-31	110/395(27.85)	135	RecName: Full=Aldehyde dehydrogenase family 16 member A1 [Rattus norvegicus]	--	7070.TC001327-PA	2.89e-132	427	C	aldehyde dehydrogenase (NAD) activity
TRINITY_DN4707_c0_g1	37.2	55.61	26.2	10.7	4.77	3.4	259	GO:0000166: nucleotide binding (molecular_function); GO:0001649: osteoblast differentiation (biological_process); GO:0001885: endothelial cell development (biological_process); GO:0002064: epithelial cell development (biological_process); GO:0002376: immune system process (biological_process); GO:0002520: immune system development (biological_process); GO:0002521: leukocyte differentiation (biolo…	K00665(FASN)	ko00061//Fatty acid biosynthesis; ko04910//Insulin signaling pathway; ko01212//Fatty acid metabolism; ko04152//AMPK signaling pathway	gi|1080069840|ref|XP_018577290.1|	0	1094/1144(95.63)	2196	fatty acid synthase [Anoplophora glabripennis]	Pfam|PF00698|Acyl transferase domain|Acyl transferase	gi|1345958|ref|P12276.5|	0	584/1149(50.83)	1179	RecName: Full=Fatty acid synthase; Includes: RecName: Full=[Acyl-carrier-protein] S-acetyltransferase; Includes: RecName: Full=[Acyl-carrier-protein] S-malonyltransferase; Includes: RecName: Full=3-oxoacyl-[acyl-carrier-protein] synthase; Includes: RecName: Full=3-oxoacyl-[acyl-carrier-protein] reductase; Includes: RecName: Full=3-hydroxyacyl-[acyl-carrier-protein] dehydratase; Includes: RecName:…	--	7029.ACYPI004258-PA	0	1160	I	Polyketide synthase dehydratase
TRINITY_DN15070_c0_g1	7.64	3.48	2.44	0.18	1.07	0.81	134	GO:0000038: very long-chain fatty acid metabolic process (biological_process); GO:0001676: long-chain fatty acid metabolic process (biological_process); GO:0003674: molecular_function (molecular_function); GO:0003824: catalytic activity (molecular_function); GO:0004312: fatty acid synthase activity (molecular_function); GO:0005515: protein binding (molecular_function); GO:0005575: cellular_compon…	K10250(ELOVL7)	ko00062//Fatty acid elongation	gi|1080065018|ref|XP_018574662.1|	2.97e-136	186/244(76.23)	401	elongation of very long chain fatty acids protein AAEL008004-like [Anoplophora glabripennis]	Pfam|PF01151|GNS1/SUR4 family|ELO family	gi|166224367|ref|Q1HRV8.2|	5.91e-101	130/258(50.39)	310	RecName: Full=Elongation of very long chain fatty acids protein AAEL008004; AltName: Full=3-keto acyl-CoA synthase AAEL008004; AltName: Full=Very-long-chain 3-oxoacyl-CoA synthase AAEL008004 [Aedes aegypti]	--	7070.TC010977-PA	1.37e-104	322	I	Elongation of very long chain fatty acids protein
TRINITY_DN9645_c0_g1	0.16	0.45	13.01	0	0.17	0	4	GO:0004312: fatty acid synthase activity (molecular_function); GO:0009058: biosynthetic process (biological_process); GO:0016788: hydrolase activity, acting on ester bonds (molecular_function); GO:0032787: monocarboxylic acid metabolic process (biological_process);	K00665(FASN)	ko00061//Fatty acid biosynthesis; ko04910//Insulin signaling pathway; ko01212//Fatty acid metabolism; ko04152//AMPK signaling pathway	gi|1325352622|ref|XP_023311358.1|	1.53e-91	148/201(73.63)	301	fatty acid synthase [Anoplophora glabripennis]	Pfam|PF00975|Thioesterase domain|Thioesterase	gi|1345958|ref|P12276.5|	1.73e-11	50/181(27.62)	65	RecName: Full=Fatty acid synthase; Includes: RecName: Full=[Acyl-carrier-protein] S-acetyltransferase; Includes: RecName: Full=[Acyl-carrier-protein] S-malonyltransferase; Includes: RecName: Full=3-oxoacyl-[acyl-carrier-protein] synthase; Includes: RecName: Full=3-oxoacyl-[acyl-carrier-protein] reductase; Includes: RecName: Full=3-hydroxyacyl-[acyl-carrier-protein] dehydratase; Includes: RecName:…	--	121225.PHUM448390-PA	3.05e-36	142	I	Enoylreductase
TRINITY_DN20018_c0_g1	1.84	0.42	12.43	0	0	0	--	--	K00665(FASN)	ko00061//Fatty acid biosynthesis; ko04910//Insulin signaling pathway; ko01212//Fatty acid metabolism; ko04152//AMPK signaling pathway	gi|1325352622|ref|XP_023311358.1|	6.29e-56	90/124(72.58)	196	fatty acid synthase [Anoplophora glabripennis]	--	--	--	--	--	--	--	7244.FBpp0237285	1.5e-11	68.6	I	It is involved in the biological process described with
TRINITY_DN1437_c3_g1	38.29	22.07	33.29	10.66	8.05	11.2	248	GO:0000166: nucleotide binding (molecular_function); GO:0001649: osteoblast differentiation (biological_process); GO:0001885: endothelial cell development (biological_process); GO:0002064: epithelial cell development (biological_process); GO:0002376: immune system process (biological_process); GO:0002520: immune system development (biological_process); GO:0002521: leukocyte differentiation (biolo…	K00665(FASN)	ko00061//Fatty acid biosynthesis; ko04910//Insulin signaling pathway; ko01212//Fatty acid metabolism; ko04152//AMPK signaling pathway	gi|1325350709|ref|XP_023310798.1|	0	1596/1971(80.97)	3272	fatty acid synthase-like [Anoplophora glabripennis]	Pfam|PF00698|Acyl transferase domain|Acyl transferase	gi|1345958|ref|P12276.5|	0	861/2150(40.05)	1494	RecName: Full=Fatty acid synthase; Includes: RecName: Full=[Acyl-carrier-protein] S-acetyltransferase; Includes: RecName: Full=[Acyl-carrier-protein] S-malonyltransferase; Includes: RecName: Full=3-oxoacyl-[acyl-carrier-protein] synthase; Includes: RecName: Full=3-oxoacyl-[acyl-carrier-protein] reductase; Includes: RecName: Full=3-hydroxyacyl-[acyl-carrier-protein] dehydratase; Includes: RecName:…	--	7070.TC011522-PA	0	1732	I	activity. It is involved in the biological process described with
Cellular respiration
cytochrome c oxidase
TRINITY_DN3510_c0_g1	10.98	8.85	8.95	7.04	6.43	6.99	135	GO:0002080: acrosomal membrane (cellular_component); GO:0003674: molecular_function (molecular_function); GO:0003824: catalytic activity (molecular_function); GO:0004129: cytochrome-c oxidase activity (molecular_function); GO:0005215: transporter activity (molecular_function); GO:0005488: binding (molecular_function); GO:0005507: copper ion binding (molecular_function); GO:0005515: protein bindin…	K02258(COX11)	ko00190//Oxidative phosphorylation	gi|1080050428|ref|XP_018566667.1|	2.65e-145	216/238(90.76)	446	cytochrome c oxidase assembly protein COX11, mitochondrial [Anoplophora glabripennis]	Pfam|PF04442|Cytochrome c oxidase assembly protein CtaG/Cox11|Cytochrome c oxidase assembly protein CtaG/Cox11	gi|60416378|ref|Q9Y6N1.3|	1.97e-82	131/188(69.68)	273	RecName: Full=Cytochrome c oxidase assembly protein COX11, mitochondrial; Flags: Precursor [Homo sapiens]	--	7070.TC003306-PA	7.22e-109	348	O	Cytochrome c oxidase assembly protein
TRINITY_DN6239_c1_g1	4.61	1.98	3.01	2.03	1.38	0.79	13	GO:0005575: cellular_component (cellular_component); GO:0005622: intracellular (cellular_component); GO:0005623: cell (cellular_component); GO:0005634: nucleus (cellular_component); GO:0005737: cytoplasm (cellular_component); GO:0005739: mitochondrion (cellular_component); GO:0043226: organelle (cellular_component); GO:0043227: membrane-bounded organelle (cellular_component); GO:0043229: intracel…	--	--	gi|1080041385|ref|XP_018561694.1|	3.87e-130	194/213(91.08)	404	cytochrome c oxidase assembly factor 7 homolog [Anoplophora glabripennis]	--	gi|74872846|ref|Q9W5N0.1|	4.66e-65	118/228(51.75)	224	RecName: Full=Cytochrome c oxidase assembly factor 7 homolog; AltName: Full=Beta-lactamase hcp-like protein CG13865; AltName: Full=Sel1 repeat-containing protein 1 homolog [Drosophila melanogaster]	--	7070.TC015141-PA	1.31e-87	290	S	Sel1-like repeats.
TRINITY_DN10239_c1_g1	13.52	11.78	13.48	24.44	26.17	19.24	140	GO:0003674: molecular_function (molecular_function); GO:0003824: catalytic activity (molecular_function); GO:0004129: cytochrome-c oxidase activity (molecular_function); GO:0005215: transporter activity (molecular_function); GO:0005575: cellular_component (cellular_component); GO:0005622: intracellular (cellular_component); GO:0005623: cell (cellular_component); GO:0005634: nucleus (cellular_comp…	K02259(COX15)	ko00190//Oxidative phosphorylation; ko00860//Porphyrin and chlorophyll metabolism	gi|1080039084|ref|XP_018580059.1|	6.1e-145	267/558(47.85)	438	cytochrome c oxidase assembly protein COX15 homolog [Anoplophora glabripennis]	Pfam|PF02628|Cytochrome oxidase assembly protein|COX15/CtaA family	gi|51315906|ref|Q7KZN9.1|	1.46e-80	139/279(49.82)	265	RecName: Full=Cytochrome c oxidase assembly protein COX15 homolog [Homo sapiens]	--	7070.TC000219-PA	7.24e-117	365	O	Oxidoreductase activity, acting on the CH-CH group of donors. It is involved in the biological process described with oxidation-reduction process
NADH dehydrogenase
TRINITY_DN54557_c0_g1	53.44	51.43	56.55	60.32	53.49	65.24	111	GO:0003674: molecular_function (molecular_function); GO:0003824: catalytic activity (molecular_function); GO:0003954: NADH dehydrogenase activity (molecular_function); GO:0005488: binding (molecular_function); GO:0005575: cellular_component (cellular_component); GO:0005622: intracellular (cellular_component); GO:0005623: cell (cellular_component); GO:0005737: cytoplasm (cellular_component); GO:00…	K03952(NDUFA8)	ko00190//Oxidative phosphorylation	gi|1080069102|ref|XP_018576885.1|	9.21e-126	167/177(94.35)	361	NADH dehydrogenase [ubiquinone] 1 alpha subcomplex subunit 8 [Anoplophora glabripennis]	--	gi|8039804|ref|P51970.3|	1.1e-37	78/174(44.83)	132	RecName: Full=NADH dehydrogenase [ubiquinone] 1 alpha subcomplex subunit 8; AltName: Full=Complex I-19kD; Short=CI-19kD; AltName: Full=Complex I-PGIV; Short=CI-PGIV; AltName: Full=NADH-ubiquinone oxidoreductase 19 kDa subunit [Homo sapiens]	--	7070.TC008644-PA	3.15e-93	278	C	Accessory subunit of the mitochondrial membrane respiratory chain NADH dehydrogenase (Complex I), that is believed not to be involved in catalysis. Complex I functions in the transfer of electrons from NADH to the respiratory chain. The immediate electron acceptor for the enzyme is believed to be ubiquinone
TRINITY_DN11089_c0_g2	6.25	6.19	6.4	3.65	4.07	5.16	133	GO:0000313: organellar ribosome (cellular_component); GO:0003674: molecular_function (molecular_function); GO:0003735: structural constituent of ribosome (molecular_function); GO:0003824: catalytic activity (molecular_function); GO:0003954: NADH dehydrogenase activity (molecular_function); GO:0005198: structural molecule activity (molecular_function); GO:0005575: cellular_component (cellular_comp…	K03951(NDUFA7)	ko00190//Oxidative phosphorylation	gi|1080066970|ref|XP_018575711.1|	3.56e-59	93/102(91.18)	200	NADH dehydrogenase [ubiquinone] 1 alpha subcomplex subunit 7-like [Anoplophora glabripennis]	Pfam|PF07347|NADH:ubiquinone oxidoreductase subunit B14.5a (Complex I-B14.5a)|NADH:ubiquinone oxidoreductase subunit B14.5a	gi|547984|ref|Q05752.2|	1.96e-13	39/89(43.82)	70	RecName: Full=NADH dehydrogenase [ubiquinone] 1 alpha subcomplex subunit 7; AltName: Full=Complex I-B14.5a; Short=CI-B14.5a; AltName: Full=NADH-ubiquinone oxidoreductase subunit B14.5a [Bos taurus]	--	7070.TC030049-PA	9.71e-35	134	C	NADH dehydrogenase (ubiquinone) activity. It is involved in the biological process described with ATP synthesis coupled electron transport
TRINITY_DN13296_c0_g1	33.2	27.63	37.02	15.96	18.18	31.35	149	GO:0001558: regulation of cell growth (biological_process); GO:0003674: molecular_function (molecular_function); GO:0003824: catalytic activity (molecular_function); GO:0003954: NADH dehydrogenase activity (molecular_function); GO:0005515: protein binding (molecular_function); GO:0005575: cellular_component (cellular_component); GO:0005622: intracellular (cellular_component); GO:0005623: cell (ce…	K03936(NDUFS3)	ko00190//Oxidative phosphorylation	gi|1080070422|ref|XP_018577611.1|	1.38e-177	240/261(91.95)	500	NADH dehydrogenase [ubiquinone] iron-sulfur protein 3, mitochondrial [Anoplophora glabripennis]	Pfam|PF00329|Respiratory-chain NADH dehydrogenase, 30 Kd subunit|NADH:ubiquinone oxidoreductase, 30kDa subunit	gi|74948816|ref|Q9VZU4.1|	3.34e-132	179/233(76.82)	380	RecName: Full=NADH dehydrogenase [ubiquinone] iron-sulfur protein 3, mitochondrial; AltName: Full=NADH dehydrogenase (Ubiquinone) 30 kDa subunit; Flags: Precursor [Drosophila melanogaster]	--	7070.TC002817-PA	6.93e-144	414	C	Belongs to the complex I 30 kDa subunit family
PGC1α
TRINITY_DN2393_c0_g1	9.8	9.6	13.89	2.84	2.52	2.09	235	GO:0000302: response to reactive oxygen species (biological_process); GO:0000422: mitophagy (biological_process); GO:0001104: RNA polymerase II transcription cofactor activity (molecular_function); GO:0001558: regulation of cell growth (biological_process); GO:0001659: temperature homeostasis (biological_process); GO:0001894: tissue homeostasis (biological_process); GO:0001933: negative regulatio…	--	--	gi|1080038873|ref|XP_018579943.1|	3.39e-248	550/1010(54.46)	752	uncharacterized protein LOC108917692 isoform X2 [Anoplophora glabripennis]	Pfam|PF00076|RNA recognition motif. (a.k.a. RRM, RBD, or RNP domain)|RNA recognition motif domain	gi|81911206|ref|Q6NZN1.1|	1.05e-24	68/143(47.55)	116	RecName: Full=Peroxisome proliferator-activated receptor gamma coactivator-related protein 1; AltName: Full=PGC-1-related coactivator; Short=PRC [Mus musculus]	--	7070.TC011963-PA	7.94e-61	233	A	nucleic acid binding
UCP4
TRINITY_DN1569_c0_g1	9.98	9.5	13.99	1.39	1.8	0.67	65	GO:0003674: molecular_function (molecular_function); GO:0005215: transporter activity (molecular_function); GO:0005575: cellular_component (cellular_component); GO:0005622: intracellular (cellular_component); GO:0005623: cell (cellular_component); GO:0005737: cytoplasm (cellular_component); GO:0005739: mitochondrion (cellular_component); GO:0005740: mitochondrial envelope (cellular_component); GO…	--	--	gi|1080049889|ref|XP_018566372.1|	1.37e-231	316/326(96.93)	656	mitochondrial uncoupling protein 4 isoform X1 [Anoplophora glabripennis]	Pfam|PF00153|Mitochondrial carrier protein|Mitochondrial substrate/solute carrier	gi|6136097|ref|O95847.1|	8.59e-111	164/298(55.03)	342	RecName: Full=Mitochondrial uncoupling protein 4; Short=UCP 4; AltName: Full=Solute carrier family 25 member 27 [Homo sapiens]	--	7070.TC005561-PA	9.17e-161	474	C	Belongs to the mitochondrial carrier (TC 2.A.29) family
TFAM
TRINITY_DN17099_c0_g1	33.01	30.21	38.05	20.52	24.72	22.01	122	GO:0000154: rRNA modification (biological_process); GO:0000179: rRNA (adenine-N6,N6-)-dimethyltransferase activity (molecular_function); GO:0000959: mitochondrial RNA metabolic process (biological_process); GO:0001510: RNA methylation (biological_process); GO:0003674: molecular_function (molecular_function); GO:0003712: transcription cofactor activity (molecular_function); GO:0003824: catalytic a…	--	--	gi|1080044740|ref|XP_018563538.1|	1.29e-184	259/281(92.17)	534	dimethyladenosine transferase 1, mitochondrial [Anoplophora glabripennis]	Pfam|PF00398|Ribosomal RNA adenine dimethylase|Ribosomal RNA adenine methyltransferase KsgA/Erm	gi|82188081|ref|Q7T0W5.1|	6.03e-95	152/282(53.90)	300	RecName: Full=Dimethyladenosine transferase 1, mitochondrial; AltName: Full=Mitochondrial 12S rRNA dimethylase 1; AltName: Full=Mitochondrial transcription factor B1; Short=mtTFB1; AltName: Full=S-adenosylmethionine-6-N&apos;, N&apos;-adenosyl(rRNA) dimethyltransferase 1; Flags: Precursor [Xenopus laevis]	--	7070.TC011527-PA	1.33e-128	392	A	Belongs to the class I-like SAM-binding methyltransferase superfamily. rRNA adenine N(6)-methyltransferase family
CBBPγ
TRINITY_DN1210_c0_g1	33.23	25.32	26.87	12.82	11.81	12.73	214	GO:0000976: transcription regulatory region sequence-specific DNA binding (molecular_function); GO:0000977: RNA polymerase II regulatory region sequence-specific DNA binding (molecular_function); GO:0000978: RNA polymerase II core promoter proximal region sequence-specific DNA binding (molecular_function); GO:0000981: RNA polymerase II transcription factor activity, sequence-specific DNA binding …	--	--	gi|1080063631|ref|XP_018573908.1|	2.96e-42	80/84(95.24)	153	CCAAT/enhancer-binding protein gamma-like [Anoplophora glabripennis]	--	gi|1705750|ref|P53567.1|	5.25e-14	40/77(51.95)	72	RecName: Full=CCAAT/enhancer-binding protein gamma; Short=C/EBP gamma [Homo sapiens]	--	7070.TC009211-PA	1.95e-30	121	K	basic region leucin zipper
CBBP
TRINITY_DN3453_c0_g1	197.14	295.51	254.78	88.87	86.46	98.02	389	GO:0000003: reproduction (biological_process); GO:0000050: urea cycle (biological_process); GO:0000079: regulation of cyclin-dependent protein serine/threonine kinase activity (biological_process); GO:0000122: negative regulation of transcription from RNA polymerase II promoter (biological_process); GO:0000976: transcription regulatory region sequence-specific DNA binding (molecular_function); GO…	--	--	gi|1080053389|ref|XP_018568290.1|	2.2e-172	317/327(96.94)	508	CCAAT/enhancer-binding protein [Anoplophora glabripennis]	Pfam|PF07716|Basic region leucine zipper|Basic-leucine zipper domain	gi|543975|ref|Q02638.1|	1.37e-09	74/253(29.25)	64	RecName: Full=CCAAT/enhancer-binding protein; Short=C/EBP; AltName: Full=Slow border cell protein [Drosophila virilis]	--	7070.TC009220-PA	1.5e-125	385	K	sequence-specific DNA binding. It is involved in the biological process described with regulation of transcription, DNA-templated
