# Supplementary material for: A Cold Stress‐Activated Endocrine Sentinel Chemical Hormone Promotes Insect Survival via Mitochondrial Adaptations Through the Adipokinetic Hormone Receptor
Source: Adv Sci (Weinh). 2025 Dec 22;13(10):e09822. doi: 10.1002/advs.202509822 (PMC12915204; doi:10.1002/advs.202509822)
Supplement: Supplementary file 4 — Supporting File 4: advs73482‐sup‐0004‐Supplementary‐Table3.xlsx. [file ADVS-13-e09822-s003.xlsx]

## Sheet: Sheet1
Table S3. The transcript expression of GPCR genes in the fat body of white-type, beige-type larvae, and recovery-type larvae injected with either vehicle or asc-C9
gene_name	log2FoldChange (Recovery+C9 vs. Recovery)	pvalue	(-log10(pvalue))	ID
protocadherin-like wing polarity protein stan	2.59025	3.02401e-08	7.51942	TRINITY_DN118_c2_g1
histamine H2 receptor, partial	3.48976	5.5937e-07	6.2523	TRINITY_DN25076_c0_g1
G-protein coupled receptor Mth2-like-1	-2.38498	1.44137e-06	5.84122	TRINITY_DN5165_c0_g1
Octopamine receptor	2.88699	1.68728e-05	4.77281	TRINITY_DN2304_c2_g1
G-protein coupled receptor Mth2-like-3	1.78844	3.74935e-05	4.42604	TRINITY_DN2780_c0_g1
probable G-protein coupled receptor Mth-like 10 isoform X2	1.87878	4.27655e-05	4.36891	TRINITY_DN6844_c0_g1
prolactin-releasing peptide receptor-like	-3.03025	8.88315e-05	4.05143	TRINITY_DN45438_c1_g1
G-protein coupled receptor Mth2-like-2	-1.80647	9.04169e-05	4.04375	TRINITY_DN62_c0_g1
5TH3	2.25643	0.000311674	3.5063	TRINITY_DN11708_c1_g1
uncharacterized protein LOC108917634-1	2.31244	0.000407573	3.38979	TRINITY_DN1233_c0_g1
cardioacceleratory peptide receptor-like-1	-3.75225	0.000690641	3.16075	TRINITY_DN8795_c0_g1
probable G-protein coupled receptor B0563.6, partial	3.46654	0.000976573	3.0103	TRINITY_DN24198_c0_g1
5-hydroxytryptamine receptor 5B	1.35137	0.00106779	2.97151	TRINITY_DN11942_c0_g1
probable G-protein coupled receptor Mth-like 6 isoform X1	1.43736	0.00127401	2.89483	TRINITY_DN6167_c0_g1
somatostatin receptor type 2-like	1.65214	0.00132082	2.87916	TRINITY_DN8158_c0_g1
relaxin receptor 2a	-2.43041	0.00143962	2.84175	TRINITY_DN10938_c0_g1
latrophilin Cirl isoform X1	1.15014	0.0029949	2.52362	TRINITY_DN526_c0_g1
G-protein coupled receptor moody-like isoform X2	1.41979	0.00432775	2.36374	TRINITY_DN4476_c0_g1
lutropin-choriogonadotropic hormone receptor	-1.77257	0.0106671	1.97195	TRINITY_DN8760_c0_g1
PREDICTED: cholecystokinin receptor	-2.30712	0.0143876	1.84201	TRINITY_DN25131_c0_g1
parathyroid hormone/parathyroid hormone-related peptide receptor	1.36039	0.0189954	1.72135	TRINITY_DN1125_c0_g1
calcitonin gene-related peptide type 1 receptor-like isoform X2	1.17953	0.0197107	1.7053	TRINITY_DN9273_c0_g1
uncharacterized protein LOC108917634-2	1.32513	0.0206276	1.68555	TRINITY_DN5958_c0_g1
pyrokinin-1 receptor-like-1	2.03077	0.0217605	1.66233	TRINITY_DN5408_c1_g1
glucose-dependent insulinotropic receptor-like	1.62547	0.027928	1.55396	TRINITY_DN9642_c0_g1
tyramine receptor 1	0.976559	0.0460549	1.33672	TRINITY_DN4065_c0_g1
neuropeptides capa receptor-like	-1.21061	0.0555941	1.25497	TRINITY_DN16302_c0_g1
AKHR	1.51167	0.0786322	1.1044	TRINITY_DN13282_c0_g1
ecdysis triggering hormone receptor isoform B	-1.39114	0.08737	1.05864	TRINITY_DN10440_c0_g1
serine/threonine-protein kinase WNK4 isoform X1	-0.62443	0.101254	0.994586	TRINITY_DN1892_c0_g2
uncharacterized protein LOC108907922	0.680737	0.10527	0.977694	TRINITY_DN4785_c0_g1
long wavelength sensitive opsin	-1.23563	0.133879	0.873287	TRINITY_DN3395_c0_g1
5-hydroxytryptamine receptor 1-like	-1.77766	0.15093	0.821224	TRINITY_DN53061_c0_g1
QRFP-like peptide receptor	1.22248	0.17044	0.768429	TRINITY_DN17883_c0_g1
relaxin receptor 2b	-0.75396	0.185456	0.731759	TRINITY_DN2392_c0_g1
FMRFamide receptor-like isoform X1	0.718926	0.22608	0.645738	TRINITY_DN2600_c0_g1
OctbR	1.93046	0.239117	0.62139	TRINITY_DN38340_c0_g1
uncharacterized protein LOC108907939	-0.871908	0.243764	0.613031	TRINITY_DN19171_c0_g1
probable G-protein coupled receptor Mth-like 6 isoform X2	0.54279	0.289866	0.537803	TRINITY_DN6187_c0_g1
cardioacceleratory peptide receptor-like-2	-0.863667	0.29268	0.533607	TRINITY_DN10940_c0_g1
FMRFamide receptor-like	-1.142	0.297992	0.525796	TRINITY_DN55420_c0_g1
pyrokinin-1 receptor-like-2	-0.575372	0.306031	0.514235	TRINITY_DN1982_c4_g1
uncharacterized protein LOC108907649	-0.665907	0.316581	0.499515	TRINITY_DN9533_c0_g1
probable G-protein coupled receptor Mth-like 10 isoform X3-1	0.966049	0.327923	0.484228	TRINITY_DN14732_c0_g1
probable G-protein coupled receptor Mth-like 1	-0.564532	0.340712	0.467613	TRINITY_DN2433_c1_g1
pyroglutamylated RFamide peptide receptor-like	-0.479474	0.341761	0.466277	TRINITY_DN5041_c0_g2
alpha-1B adrenergic receptor-like	3.00833	0.364631	0.438146	TRINITY_DN36615_c0_g1
calcitonin gene-related peptide type 1 receptor	-0.358964	0.495058	0.305344	TRINITY_DN4810_c0_g1
orexin receptor type 2-like-1	1.19885	0.497217	0.303454	TRINITY_DN21002_c0_g1
orexin receptor type 1-like	1.4185	0.531109	0.274817	TRINITY_DN16903_c0_g1
somatostatin receptor type 5-like	0.260552	0.547042	0.261979	TRINITY_DN48088_c0_g1
tachykinin-like peptides receptor 86C	-0.596639	0.589999	0.229149	TRINITY_DN23280_c0_g2
PDF receptor isoform X1	0.303887	0.595526	0.225099	TRINITY_DN15914_c0_g1
adhesion G protein-coupled receptor E3-like	0.367301	0.614647	0.211374	TRINITY_DN10970_c0_g1
dopamine receptor 2-like	-0.403094	0.667502	0.175548	TRINITY_DN14669_c0_g1
5TH4	2.8968	0.67616	0.16995	TRINITY_DN27281_c0_g1
G-protein coupled receptor Mth2-like isoform X4	2.41092	0.680619	0.167096	TRINITY_DN14732_c0_g2
muscarinic acetylcholine receptor M1	2.5191	0.691769	0.160039	TRINITY_DN45844_c0_g1
uncharacterized protein LOC108903459	0.240757	0.729562	0.136938	TRINITY_DN12585_c0_g1
hypothetical protein JTB14_037041	-0.419905	0.744798	0.127962	TRINITY_DN17623_c0_g1
probable G-protein coupled receptor Mth-like 10 isoform X3-2	0.48082	0.769248	0.113934	TRINITY_DN23911_c0_g2
calcitonin receptor-like	-0.817531	0.787568	0.103712	TRINITY_DN55497_c0_g1
cannabinoid receptor 1	-0.100666	0.796082	0.0990421	TRINITY_DN2698_c0_g1
neuropeptide CCHamide-1 receptor-like-1	0.301387	0.825009	0.0835415	TRINITY_DN42591_c2_g1
trace amine-associated receptor 1	-0.237122	0.83243	0.0796521	TRINITY_DN13450_c0_g1
alpha-2C adrenergic receptor	-0.172738	0.841175	0.0751135	TRINITY_DN8926_c1_g1
parathyroid hormone/parathyroid hormone-related peptide receptor-like isoform X3	-0.0522309	0.922082	0.0352304	TRINITY_DN51217_c0_g1
tachykinin-like peptides receptor 99D	0.0369082	1	4.77342e-15	TRINITY_DN14780_c0_g1
hypothetical protein JTB14_033744	0.242083	1	0	TRINITY_DN26309_c2_g1
5-hydroxytryptamine receptor 2C-like	0.212446	1	0	TRINITY_DN24193_c0_g1
PREDICTED: G-protein coupled receptor Mth2 isoform X2	0.115954	1	0	TRINITY_DN59076_c0_g1
opsin, ultraviolet-sensitive-like	0.0435579	1	0	TRINITY_DN19587_c0_g1
orexin receptor type 2-like-2	-0.416902	1	0	TRINITY_DN16903_c0_g2
neuropeptide CCHamide-2 receptor-like-2	-0.913612	1	0	TRINITY_DN25897_c0_g1
gene_name	log2FoldChange (Beige vs. White)	pvalue	(-log10(pvalue))	ID
protocadherin-like wing polarity protein stan	1.04789	0.0103559	1.98481	TRINITY_DN118_c2_g1
histamine H2 receptor, partial	4.10863	4.19375e-07	6.3774	TRINITY_DN25076_c0_g1
G-protein coupled receptor Mth2-like-1	-1.40211	0.0137899	1.86044	TRINITY_DN5165_c0_g1
Octopamine receptor	5.59978	8.95717e-07	6.04783	TRINITY_DN2304_c2_g1
G-protein coupled receptor Mth2-like-3	-0.264742	0.419432	0.377339	TRINITY_DN2780_c0_g1
probable G-protein coupled receptor Mth-like 10 isoform X2	-0.264742	0.419432	0.377339	TRINITY_DN2780_c0_g1
prolactin-releasing peptide receptor-like	1.31357	0.00448916	2.34783	TRINITY_DN45438_c1_g1
G-protein coupled receptor Mth2-like-2	-1.0364	0.0262698	1.58054	TRINITY_DN62_c0_g1
5TH3	3.519	1.14591e-06	5.94085	TRINITY_DN11708_c1_g1
uncharacterized protein LOC108917634-1	1.54513	0.000108047	3.96639	TRINITY_DN1233_c0_g1
cardioacceleratory peptide receptor-like-1	-2.80411	2.41573e-05	4.61695	TRINITY_DN8795_c0_g1
probable G-protein coupled receptor B0563.6, partial	3.4748	0.000109358	3.96115	TRINITY_DN24198_c0_g1
5-hydroxytryptamine receptor 5B	0.208527	0.57615	0.239465	TRINITY_DN11942_c0_g1
probable G-protein coupled receptor Mth-like 6 isoform X1	-0.0350259	0.937939	0.0278255	TRINITY_DN6167_c0_g1
somatostatin receptor type 2-like	1.67811	0.000264489	3.57759	TRINITY_DN8158_c0_g1
relaxin receptor 2a	1.10812	0.119254	0.923526	TRINITY_DN10938_c0_g1
latrophilin Cirl isoform X1	0.501589	0.0185689	1.73121	TRINITY_DN526_c0_g1
G-protein coupled receptor moody-like isoform X2	2.4906	3.51172e-12	11.4545	TRINITY_DN4476_c0_g1
lutropin-choriogonadotropic hormone receptor	-0.116843	0.800034	0.0968918	TRINITY_DN8760_c0_g1
PREDICTED: cholecystokinin receptor	0.841146	0.461139	0.336168	TRINITY_DN25131_c0_g1
parathyroid hormone/parathyroid hormone-related peptide receptor	0.293507	0.501506	0.299724	TRINITY_DN1125_c0_g1
calcitonin gene-related peptide type 1 receptor-like isoform X2	3.70863	1.61799e-05	4.79102	TRINITY_DN9273_c0_g1
uncharacterized protein LOC108917634-2	1.75678	0.000161138	3.7928	TRINITY_DN5958_c0_g1
pyrokinin-1 receptor-like-1	0.954349	0.492873	0.307265	TRINITY_DN5408_c1_g1
glucose-dependent insulinotropic receptor-like	3.9293	1.11913e-06	5.95112	TRINITY_DN9642_c0_g1
tyramine receptor 1	-0.924318	0.00721805	2.14158	TRINITY_DN4065_c0_g1
neuropeptides capa receptor-like	-0.815755	0.276182	0.558805	TRINITY_DN16302_c0_g1
AKHR	1.04306	0.251238	0.599914	TRINITY_DN13282_c0_g1
