# Supplementary material for: A Cold Stress‐Activated Endocrine Sentinel Chemical Hormone Promotes Insect Survival via Mitochondrial Adaptations Through the Adipokinetic Hormone Receptor
Source: Adv Sci (Weinh). 2025 Dec 22;13(10):e09822. doi: 10.1002/advs.202509822 (PMC12915204; doi:10.1002/advs.202509822)
Supplement: Supplementary file 5 — Supporting File 5: advs73482‐sup‐0005‐Supplementary‐Table4.xlsx. [file ADVS-13-e09822-s005.xlsx]

## Sheet: structure information
Receptor Name	Receptor Sequence	Receptor ptm	Ligand Name	Ligand Sequence（short ver.）	Ligand Sequence（full ver.）	iptm	ptm	iptm+ptm
AKHR	MMEEDPLGASETVQDHRNLLNWPKTYNQSNITLHLPINMRFNDGHRLSIIVYSILMVFSAIANITVLVLLVKRRRKTPSRINTMLMHLAIADLLVTFLMMPLEIAWSATVQWRAGDPMCRIMSFFRIFGLYLSSFILVCISIDRFYAVLKPLHLAALDRRERLMLIGAWLGAVLCSLPQMAIFHVEAHPNITWYYQCVTYNVLPSYAHELMYTVFGMVMMYALPLLVIIYSYASILIEICRRTRNPVGADSITRSSLPFLGKAKIRTLKMTIIIVLVFFVCWTPYQVMSIWYWYDRESALEVDERIQKGLFLFACTNSCMNPIVYGVFNIRARRKGTKIPDTSIGHSSVRQRADVVCLVSWKKPDSRPSLRQRREVCLSCGESFEVPVKDVCAMNGK	0.72	AKH	QVNFSPNW	MYRVILIIVFISFIGFCTAQVNFSPNWGKRALNPGSEENENNCRENVDTLMLIYKIIQNEAQKLMDCEKFSN	0.23	0.75	0.98
##gff-version	3	TM prediction of AKHR
#	Sequence	Length:	397
#	Sequence	Number of predicted TMs: 7
Sequence	outside	1	46
Sequence	TMhelix	47	69
Sequence	inside	70	82
Sequence	TMhelix	83	108
Sequence	outside	109	120
Sequence	TMhelix	121	142
Sequence	inside	143	162
Sequence	TMhelix	163	183
Sequence	outside	184	209
Sequence	TMhelix	210	233
Sequence	inside	234	269
Sequence	TMhelix	270	291
Sequence	outside	292	307
Sequence	TMhelix	308	328
Sequence	inside	329	397

## Sheet: binding result
model id	AKH-AKHR Hdock Binding Score			C9-AKHR rigid binding					C9-AKHR flexible binding
model1	-216.48			Cluster Rank	Lowest Binding Energy	Run			Cluster Rank	Lowest Binding Energy	Run
model2	-215.01			1	-3.81	6			1	-10.01	35
model3	-210.01			2	-2.92	10			2	-8.53	33
model4	-208.84			3	-2.78	17			3	-8.43	20
model5	-208.72			4	-2.77	14			4	-8.18	47
model6	-206.58			5	-2.68	15			5	-7.69	49
model7	-205.42			6	-2.15	19			6	-7.54	26
model8	-204.85			7	-1.69	5			7	-7.51	10
model9	-203.82			8	-1.66	12			8	-7.44	28
model10	-203.79			9	-1.55	9			9	-7.41	50
model11	-202.59			10	-1.4	7			10	-7.22	24
model12	-202.54			11	-1.35	11			11	-6.62	22
model13	-201.97			12	-1.34	18			12	-6.45	36
model14	-200.97			13	-1.28	8			13	-6.43	38
model15	-200.28			14	-1.26	3			14	-6.38	31
model16	-199.87			15	-1.21	4			15	-6.29	14
model17	-198.74			16	-0.82	16			16	-6.19	44
model18	-197.85			17	-0.33	20			17	-6.17	5
model19	-195.91								18	-6.16	9
model20	-195.75								19	-6.02	39
model21	-195.18								20	-5.99	40
model22	-195.01								21	-5.48	8
model23	-194.6								22	-5.37	43
model24	-194.36								23	-5.37	45
model25	-193.74								24	-5.35	15
model26	-193.5								25	-5.26	7
model27	-193.3								26	-5.25	46
model28	-193.01								27	-5.11	30
model29	-192.93								28	-5.07	34
model30	-192.59								29	-4.91	13
model31	-192.14								30	-4.82	6
model32	-191.92								31	-4.75	18
model33	-191.53								32	-4.34	11
model34	-191.39								33	-4.28	25
model35	-191.33								34	-4.23	1
model36	-191.28								35	-4.08	29
model37	-191.01								36	-4	19
model38	-190.79								37	-3.82	4
model39	-190.77								38	-3.8	21
model40	-190.03								39	-3.71	16
model41	-189.61								40	-3.4	48
model42	-189.36
model43	-188.84
model44	-188.68
model45	-188.35
model46	-187.59
model47	-187.57
model48	-187.4
model49	-186.54
model50	-186.25
model51	-186.2
model52	-185.93
model53	-185.87
model54	-185.41
model55	-185.35
model56	-185
model57	-184.54
model58	-184.43
model59	-184.39
model60	-184.27
model61	-183.27
model62	-183.11
model63	-182.71
model64	-182.38
model65	-181.96
model66	-181.65
model67	-181.29
model68	-181.14
model69	-181.12
model70	-181.02
model71	-180.65
model72	-180.56
model73	-180.18
model74	-180.14
model75	-179.89
model76	-179.69
model77	-178.74
model78	-178.72
model79	-178.7
model80	-178.61
model81	-178.52
model82	-178.21
model83	-178.11
model84	-178.05
model85	-177.75
model86	-177.63
model87	-177.54
model88	-177.3
model89	-177.16
model90	-177.03
model91	-177.02
model92	-176.77
model93	-176.54
model94	-176.45
model95	-176.4
model96	-176.24
model97	-176
model98	-175.96
model99	-175.93
model100	-175.58
